# Supplementary material for: Insights into the Genetic Diversity of Leishmania (Viannia) panamensis in Panama, Inferred via Multilocus Sequence Typing (MLST)
Source: Pathogens. 2023 May 22;12(5):747. doi: 10.3390/pathogens12050747 (PMC10221242; doi:10.3390/pathogens12050747)
Supplement: Supplementary file 1 [file pathogens-12-00747-s001.zip]

Archive with 4 entries (4 files):
- pathogens-2259471-supplementary/Supplementary Figure S1.jpg
- pathogens-2259471-supplementary/Supplementary Table S1.docx
- pathogens-2259471-supplementary/Supplementary Table S2.docx
- pathogens-2259471-supplementary/Supplementary Table S3.docx
